# Supplementary material for: Antibacterial and Phytochemical Screening of Artemisia Species
Source: Antioxidants (Basel). 2023 Feb 27;12(3):596. doi: 10.3390/antiox12030596 (PMC10045255; doi:10.3390/antiox12030596)
Supplement: Supplementary file 1 [file antioxidants-12-00596-s001.zip]

Archive with 1 entries (1 files):
- antioxidants-2140034-supplementary.pdf
